# Supplementary material for: Practical Implications From European Hospital Pharmacists on Prospective Risk Assessment for Medicine Shortages
Source: Front Med (Lausanne). 2020 Aug 5;7:407. doi: 10.3389/fmed.2020.00407 (PMC7419473; doi:10.3389/fmed.2020.00407)
Supplement: Supplementary file 2 [file Table_2.XLS]

## Sheet: Sheet1
	A : 1. Information on risk assessment	B : 1.1 Sources of information	C : 1.2 Information gaps	D : 1.3 Information for patients (lay people)	E : 2. Experience with risk assessment	F : 3. Reasons for applying risk assessment	G : 3.1 Perceptions of risk assessment	H : 3.2 Impact of applied risk assessment	I : 4. Applying risk assessment	J : 4.1 Process of applying risk assessment	K : 4.1.1 Challenges in applying risk assessment	L : 5. Output of risk assessment	M : 5.1 Detected risk after risk assessment	N : 5.2 Ranking risks	O : 5.3 Prioritisation patients_patients needs	P : 6. Communication of information based on risk assessment	Q : 6.1 Internal communication	R : 6.2 External communication
1		in every German hospital pharmacy you have to have something like the quality management system the other source is just by learning it from the books, the Internet, what ever. in Germany you will have several, hmmmm conferences dealing with risk assessment, you can find it in the Internet, also the Pharmacy Chambers sometimes organise some seminars those quality management people in the hospital…	if you have to have people doing risk assessment in hospitals you still yea, you will not find lots of outcome from them, you have it in some kind of secret spaces, so to say,	if you imagine the normal patient and he gets a drug from the pharmacists and then he had the package leaflet and it’s like one meter paper, and he has to read this and he cannot understand this and I think and what is in their is in some cases some kind of risk assessment the single patient in the most cases is not able to understand it then. For some people if it is 1 in 100.000, they say, ohhh…	But this is not science, it's more used in a political way to come to the goal to have more hospital pharmacists in hospitals. they already discuss the outcome of drug shortages and the negative outcome of drug shortages, and therefore we should do something like the risk assessment, when it comes to really big changes in drug therapy. Again if it is just one generic to the other generic, same do…	But this is not science, it's more used in a political way to come to the goal to have more hospital pharmacists in hospitals. they already discuss the outcome of drug shortages and the negative outcome of drug shortages, and therefore we should do something like the risk assessment, when it comes to really big changes in drug therapy. Again if it is just one generic to the other generic, same do…	I think risk assessment should always be some kind of independent you cannot say that this is always black or white, so that's knowledge based, the risk assessment is always made in terms of or from hospital pharmacist I would say, and this is also only in most cases it’s just in the local bases, which is not a very good thing, I have to say. It should be more transparent, it should be brought mo…	if you have a hospital pharmacist on the ward you perhaps could avoid this risk in the future and I can agree with that because it’s some kind of common sense, you clearly have the risk that there is a guy who wants to murder people, yea or there is a person who wants to murder people and on the other hand you have specialist on drug therapy, who is on the ward, and the only task he has is to hav…	you have to be clear what is the lowest risk and what is the highest risks for the patient then. that's a point I have to say we are not as far we should be perhaps or could be perhaps.	the risk assessment is always made in terms of or from hospital pharmacist I would say, and this is also only in most cases it’s just in the local bases My experience is that many people use the risk assessment in the way they want to use it so it’s in many cases it’s more politics than really, hmmmm, yea what is should be like science But this is not science, it's more used in a political way to…	in some cases we already learned that physician say, oh, well, nothing on the market, we cannot do nothing, we do not get another drug, and that the risk the problem is that if you do some kind of switching of one drug to another drug, you always have to inform the people about that, the physicians, this is an option , this is not a problem and so on, so on, the information is really crucial. To …		This is one point, and out of this point always come medication errors, so if you have another concertation if you have another active ingredient, if you have another dosage regime and so no, and so on, you can mix it up and this I guess the highest risk for substitution, and also for some cases perhaps they just stop the medication	The absolute highest risk is always if the patient does not get a drug for his disease. That absolute the highest risk so hmm, everything in between is something like the assessment then always. we tried to do something like that, risk assessment saying ok, what is essential and what is not essential drug, and that you can also use this is for you procuring process then that you clearly decide, o…	Ok, yes, but this could also be some kind of a general procedure we try to do it.	Sometimes we were asked by our health authorities what we are doing, and sometimes they give then this information also to others. Sometimes, we also, already get the information from health authorities, or special interest groups from the physician site, or form the drug committees how to deal with a shortage and we in, the situations we have most is the situations that is in our purchasing co-o…	then there is was a discussion in DTC committee led by a clinical pharmacist where we said we have all three and then if we have to switch to this and that, the new dosage is ,,blalbal” so this is written down in DTC protocol and then we use it and that’s also a pharmacist thing, a pharmacists is then allowed to just switch the drug and send another drug package to the ward, with the information …	Up to now we don’t have to inform the authorities when it comes a shortage. You can do it its allowed, but you know, the authorities in Germany, there, we have those federal states and every federal state have for other little regions, everyone has its one authorities for your hospital pharmacy. And even in our federal state we have 4 university hospital pharmacies they are in different districts…
2	the hospital are owned by the government, and there is a stakeholder this national healthcare service center which owns the hospitals and regulates them and checking the compliance with legal they could be a leader in this. I think in Hungary and I mentioned National institute of Pharmacy and nutrition which is well the authority for medicine and also for pharmacies. It would be nice if they coul…	at local level, at the institution who is dealing with it. There is the occupational safety department, and infection control department, so, that’s how I think we can get some risk assessment or some kind of risk assessment, there is the National Institute of Pharmacy and Nutrition (NIPN) in Hungary and they are making public health risk assessment of dietary supplements. at the European level, …	think that there are few professionals that they have the knowledge I think in my country	information source for the general public definitely in high school or maybe some interview on the TV or radio, They should know what risk means, in high school, mathematics, statistics.	in my experience there is too much documentation and no electronic data collection, so well it is made on the individual cases. There is no data on probability, outcome, etc. I have experience with the practice of my workplace regarding substitution:It is made individually, based on experience, SmPC (e.g.: indication differences), availability of drugs, prices and outcomes (side effects). It is n…	If there is a therapeutic interchange, to find the best alternative, to a shortage medicine, and also a follow-up, would be advisable so what is outcome because wrong thigns can happened. It used be an orphan medicine shortage in Europe and I read that, EMA guidance was to lower the dosages, because it won’t affect the outcome but unfortunately it did affect many patient, so it was negative effec…	Individual pharmacist will do this risk assessment based on their experience, based on the summary of product characteristics, so maybe there is a difference between indication, availability of the drug, what is available in our country in other countries, what is the price, maybe the outcome, side effects, so it is not documented, they follow u that is everyday practice. maybe DTC try to deal wi…	It helps to mitigate the impact of shortage of a drug, but there is no data, evidence on the extent and effect, cost-effectiveness, etc.	Individual pharmacist will do this risk assessment based on their experience, based on the summary of product characteristics, so maybe there is a difference between indication, availability of the drug, what is available in our country in other countries, what is the price, maybe the outcome, side effects, so it is not documented, they follow u that is everyday practice. There is another practic…	When the unit dose system will be in work, I think, we will have documented substitution, because it will be connected from the ordering process the dispensing medication so everything will be together to make this or I hope it would be later documented this way.	there is limited budget in the health care, in Hungary also there is no data in the healthcare setting everything is on papers these are the main barriers in general for risk assessment in healthcare. I think is the limited capacity and there are few experts in this field in the pharmacy there is no such an expert, there is no budget for that and also we are missing multidisciplinary teams also w…	I can think of two risks a clinical and economical risks, that is attached to every shortage, that we have to solve differently in the practice, I think of these two majors.			I believe it can, especially in critical medicines/patient groups. I think it can help, but I don’t know if you have data regarding this. I think you have to prioritise patients for medicines, well patients to get medication or what to use as the first alternative. But I don’t how does it affect the outcome. Probably it will mitigate the adverse outcomes, but there should be a study for that. I b…	it would be good and save worktime and maybe we could see some better results, the spectrum of substitution medicine shortages, possibly find new solution for risk that we can prevent, so I think it would be nice. The information should be handled securely; because these are related to drug utilization data, some stakeholders could have economic advantage, because of that, sorry for being paranoi…
3	in Estonia the sate agency of medicine is very active and also, doing this risk assessment and not only by them selves, but nationally, but also, they, ...how to say, taking data from the EMA, and forwarding it to Estonian pharmacies and any kind of healthcare settings, and our medicines are somehow handled, so I think, that in the kind we have national guidelines, yea, we have and also local one…	Now this is quite new last half a year, the State agency is sending to all healthcare professionals including doctors, pharmacists, hospital pharmacists, like monthly email, kind of, about risk assessment which is done by them or by EMA; so this is quite helpful, so we would get, a new information and uptake information, so I think it is good thing which has been done lately. it has been regulate…	this area, is not very well handled, maybe I am right to say that, not very well handled also by the EMA, so, that's why, I know that there are almost in every European country, there are registres also in Estonia, about drugs which are in shortage, but, there are not such risk assessment system, I think, nobody really, really taking care of it	if the patient think that this kind of drug is in shortage, and he is taking this medication he maybe get worried, but he does not realize, that there are with the same ingredient there are several other drugs available, as well ,so there is no worry, It is the same information, but for public, it is available in a little, modified information, in the language, somehow that they can understand it.	in or hospital, in our hospital pharmacy, we dont have very good, systematic approach , it si more case by case, hmm, of course, we handle all kind of situations, and of course all situation have to be sold, but maybe, it's like sometimes, empiric, we try to find out the best solution using the best knowledge we have, but it is not, I cannot say that it is very structured and systematic approach …	I think it helps to think and to organise the process, the working process in more systematic way, and it also helps to, solve the problems, not problems in that particular case, but also, in the future, always if you do some, something in systematic way, you will handle the problem better, you can do more efficiently next time as well,	maybe 2 or 3 bigger hospital kind of have something some kind of the risk assessment but it is not a very systematic approach. I can’t say that.....it's local level, not national level. if you want to do risk assessment in your hospitals, in your settings, you actually need data, your data, your present data, your cases, you canot use not olny general information, you should use it , added it , i…	the final outcome should be that patient is treated with the medicine available, so, that is in our, case how we do it, case by case, or in more systematic way, that should be that the outcome in our way, that we finally get that drug or even if we substiute it, that the patient will get the treatment.	a common risk assessment plan kind of approach to handle drug shortages in Estonia, we are so small, so few, hospital pharmacies. I don’t think its very good to do it everyone in their own way, so I think it should be national, but with national I mean, actually its , there are 20 hospitals., but at the same time its local, because of the small number.		maybe, a time, maybe that, it is always, if you start with a new thing you have to first work with the people, to show them that it actually does not take more time than but it will help them, so maybe this part as well, to convince that somehow, to convinece that pharmacist, that finally would have them, maybe that's always with all new, we should do ,most challenging.		the package leaflet, is not Estonian of course, is not not in English, or in German, or in some language which is understandable, and that is a big risk for using a medicine. also the letters could not be Latin, letters, but Cyrillic letters, some nurse cannot read it and that may cause mistakes, so that may cause risk that information is not in understandable way. There is one risk I see, it aff…		I think yes, because of one the reason one would to like to have this risk assessment is exactly this prioritisation, and what we saw is that maybe we should make a list of the drugs and especially in terms if there is a shortage, there is a list one which are, how to stay, that there are the most risky medicines, or the highest risk medicines, which should be handled first, so it is a kind of pr…	we have had discussion with the drug companies, we have had discussion with the wholesalers, and also with the the State agency of medicines, and I think its very important, and I am happy that in Estonia, all partners or all stakeholders, are willing to work together and in the next future, we also, plan a meeting together with the wholesalers, and also we are planning to work on the package I w…	we try to do it in our pharmacy to put it in understandable language, send them additional note on how to use it, but it also takes our time and it may cause delay you know that the dispension. it depends, which level of the information is needed if we get the same active ingredient with the same other components, so nothing is changed, only mayne the information is lacking on how to reconstitute…
4	I received a risk management/ risk assessment training recently by the health & safety & quality officer of my organization. Attending specific trainings so as to be able to perform risk assessments at their hospital	In the internet I would like to receive healthcare risk assessment training from experts that are relevant to the specific field	No information on risk assessment in healthcare is available in my Country	Risk assessments and risk minimization strategies in healthcare topics should be available to patients and the general public through an open access platform on the central webpage of the national competent healthcare authority (i.e. Ministry of health).	Minimum experience mostly in personnel health and safety risk assessments. Also during important medicines shortages an informal risk assessment is performed. Informal risk assessments when we face shortages	So as to have a standardized approach to the problem that can be evaluated and improved over time	To be trained to perform relevant risk assessments.2.To have a structured policy and standardized operating procedure that will be followed every time. Too time consuming to be applied to less significant shortage situations				Time required, unavailability of relevant information, healthcare personnel involvement	Patients not properly informed of the problem and not educated of the alternative medication provided (poor medication compliance) Health care personnel not informed of the problem and therefore not involved in risk minimization and availability of suitable alternatives.				I believe it would be helpful to share information with stakeholders so as to have a complete picture of the problem and also to share ideas for solutions Information sharing is important for the improvement of organizational procedures and for the better understanding of the various aspects of the problem	By e-mail to relevant healthcare personnel (prescribers, pharmacists, nursing staff)
5	We want to be informed of the order pharmacists, hospital pharmacists association or the occupational safety. The recommendations we can make at this time to all our colleagues are to work with occupational health practitioners or occupational safety inspectorates.	From the hospital level and at the level of professional associates. I would be looking for a professional association or a labor safety inspection.	The Pharmacists' Order does not provide the necessary information, and with the Labor Inspectors we still do not have strong links.	I can not give an objective answer to this question.	I participated in a seminar organized by the EU OSHA focal point for Romania.	The most important reason is the continuation of treatment by patients.	It is absolutely necessary to inform all interested parties and to find common solutions for each other.	The impact is a continuing search for alternatives to the missing drug.	We are in a delicate situation, because you have to treat patients and not diseases. Every sick person has its peculiarities. We need to deepen the medical guides more carefully and we can find alternative solutions viable to each case.		I think we should think, like the hospitals in the US, to make a drug factory, like Civica RX. Then we can get rid of these problems.	The major risk is to be inefficient. Secondly, they may have interactions that we do not know. through the rethinking of therapeutic guidelines.				It should be a policy strategy made by the authorities in collaboration with the pharmaceutical industry and wholesalers, so as to ensure the need for medicines in each country.	When we have a situation we talk to the doctor and we agree on the substitution medicine. We usually talk to each physician to explain to them how to substitute for the missing drug.
6	Risk assessment like mitigation preparedness and recovery I had that in my studies. you need a data base where you can do a research user facility, and try and learn, we do it for horizon scanning, for pricing with some countries, so this could be a good idea, where I can enforce then quality measurement systems,	there is a regulatory authority as agency for medicines that does its risk assessment, related towards available medicines available nationally and internationally Risk assessment is mainly related both to access and regulatory and patient accessibility	whenever one does risk assessment, then they leave it confidential because it depends on particular item as such, sometimes it can lead to litigation when I spoke about medical devices for example, but then there is risk assessment which might be interesting for the whole EU but people don’t publish, results and maybe share data bases,	It depends on the critical risk assessment. Like for example if I use the example of reactive risk assessment with regards to the incidents in the medicines group, hopefully safety assessments that were represented to the EU, will be one of help to change the Directive, because the information was used internally it is difficult to share everything with the public, why? Because it can cause some …	We have different approaches on risk assessment depending on the project. Like for example, we have risk assessment for incidents on medical devices, so in this particular case, a risk assessment is different that those we do for medicines. It is depending on the incidents and its much more related to our reactions, so there is a sort of check list, that’s we have to go through and there is an in…	Because sometimes in healthcare this would increase patient safety. I think that whenever you do a risk assessment you ought to have a scenarios that can affect you in various situations if for example a disaster hits the country, just as an idea, just the fact that you are prepared and that you have necessary links and supply in place, so you need to prepare for the worst case scenario, like fro…	So , obviously, for an approach of this we have within the health department. It is expected, that we do a formal assessment, risk assessment come up to the best conclusion to a best approach we should be implementing in, But we prefer to call it the quality measurement system/s, in order to do our assessment, but it is always treated depending on what we want to assess and analyze. my suggestion…	The main impact assessment has is that the change will be documented and hopefully shared between member states. With regards I hope it will not results like things that resulted, that it won’t cause I hope this won’t increase a bureaucratic step that will delay the process, when you have shortages you need to react fast, like when you find a solution you need to order in fast way so the stock is…	when you see medicines shortages there are many parties involved there was a local importer, there was international supplier there was regulatory, and the officials, so what we did was, we listed down the problems that we were thinking that lead to lack of access or even to high prices, and the other issues and we managed through these focus groups and through sort of this learning experience to…		I think that the challenge is collecting data, because I found a lot of manual systems, it was difficult to do it anything in excel if would be nice if you have a data base. If order to collect data, to do the risk assessment, you need to contact people by email, etc, so data collation would be challenge.	The risk for medicine shortages, the main risks are the having the wrong forecast, by the healthcare entity, it can obviously with regards to shortages, if they decide to order less is the problem, but sometimes, when you order more, you do the overstocking, you also disrupts the manufacturing cycles, so there’s another the risk with regards manufacturing, the other risks regarding manufacturing …			I believe that it helps to prioritize, and I also believe that for example, we don’t have enough man power to do the procurement and the shortages, so we can focus on more bigge problems, international shortages,	whenever we do this kind of assessment, every week we measure a shortage, and publish what is short, obviously we publish it via website, so it’s available both for the industry and both for the national health system. We are willing to share, like..I would love to have, even through the study or working group the study, a structured framework, data, that needs to be shared. Because the problems …
7	There is no information on risk assessment in healthcare in general on national level.	At local level, conducting risk assessment in occupational health is mandatory by law. Also, certification standards for healthcare institutions, developed both by Agency for Healthcare Quality and Accreditation in Federation of Bosnia and Herzegovina (AKAZ) and Agency for Certification, Accreditation and Quality Improvement in Healthcare of Republic of Srpska (ASKVA), being mandatory and focused…	There is not enough information and education on risk assessment. Existing information on risk assessment conducted in health care institutions is not shared within system (e.g. adverse events are reported only to management).	Web sites of the institutions responsible for risk management and assessment, e.g. Agency for Healthcare Research and Quality (USA), National Patient Safety Agency (GB), European Agency for Safety and Health at Work…	As a person developing certification standards for healthcare institutions, my work is also concerned with risk assessments at critical points important for patient safety. Also, during the audit I check whether the institution carries out a risk assessment and whether it takes proper corrective and preventive actions to minimize hazards. I find risk assessment very important as integral part of …	It helps determine the strategies needed to minimize hazards.			Establishing notice system at national medicines regulatory authority, monitoring stock levels of specific medicines.		lack of specific education on risk assessment; it could be a time-consuming process					The results of the risk assessment should be transparent and accessible to various stakeholders to ensure that proper corrective and preventive actions are taken to minimize hazards. Pharmacies are often not aware that there is information on the Agency’s website. Other stakeholders are not included in this process. There should be transparent process of sharing information on risk assessment rel…		The Agency for medicinal products and medical devices Bosnia and Herzegovina informs about medicines shortages on its website, but the information is not up-to-date. Community and hospital pharmacies are informed about medicines shortages mainly by wholesalers and sometimes by pharmaceutical industry.
8	I would recommend information dealing with overcoming coping strategies for medicine shortages.	In case of a serious shortage, the Ministry of Health gives directions/instructions on overcoming the problem. On the Internet. The Ministry of Health and National Health Insurance Fund as a body responsible for organisin centralized tenders in order to purchase medicines. The information source would be authority/a healthcare provider in order to assess whether a patient should go to his or her …	The one thing that lacks currently is the fact that we don’t know the duration of a shortage and would it be possible to intervene with an urgent importation of a medicine in case we are not facing a pan-European shortage.		Usually, we as hospital pharmacist working in the biggest hospital and hospital pharmacy in the country, inform the National Health Insurance Fund, about the problems we are facing with shortages and the possible ways to overcome these problems. Risk assessment is usually conduct when a shortage occurs, in order to mitigate the consequence of a shortage. In the majority of cases, it is possible t…	The most important reason is to find an efficient solution for a medicine shortages problem.		Medicine shortages management would be much better conducted.			The resistance among healthcare professionals towards the implementation of new procedures.	the development of resistance patterns to antibiotics as for the intensive usage of a subsitute, worsening of patient condition caused by the application of cytostatic as a substitute				Sharing the information could lead to a proper assessment and to a potential solution. Good exchange of information with all stakeholders. I perceive as the most important one.	We usually inform the physicians and we jointly agree on the substitute as an option.
9	European medicines agency (PRAC and CHMP) and HALMED (Croatian agency for medicines and medical devices)	European medicines agency (PRAC and CHMP) and HALMED (Croatian agency for medicines and medical devices) Sometimes from EDQM.	We have a big problem with the functionality of the pharmacovigilance system in Bosnia and Herzegovina because we have not a person who is qualified for this area.	The most important is objective information in timeline.	In our country we have unfortunately insufficient expertise and qualified person in area of risk assessment. We have not adequately experience.	Prevent risk and protect patient safety.		Protecting patient safety			Expertise and financial resources.					Agency for medicines and medical devices usually receive information from marketing authorization holder and from other agency in our region and after evaluation we publish that information by our webpage: www.almbih.gov.ba Not that good.	Dear doctor Letter or educational material from our webpage.
10	I would search from the stakeholders. Depending on the issues really, hmmm, I would say from the stakeohlder's person responsible for the quality.	We get the risk assessment information at our department from the supply chain, manufacturers, distributors, and wholesalers.	Actually, this risk mitigation actions are not clearly stated, there should be mitigatin plans and actions supporting mitigation stated by the stakeholder.	The information is really when the product will be availlable and also they would like that the all supply chaing informative will be open, the resain why, as regulators we can not openly inform user about why...... this information, but public is intesred in reasons and that would support their own actions, how to change a medicine, go to the doctor immediately or not, and that is openly shared …	It's case by case and it's more of a hazard analysis, so it's not...that we are working it, we analyse what is coming from the stakeholders and see what is missing, but to say, I haven't done myself a specific risk assessment and risk management, so the agency perfomr hazard analyiss more on a manfucatrus level, to check whether they have it, how they are prepared to risks, change and also the av…	I think about the effect on patients, that is really the risk assesment and mitigation tools need to mitigate the effect on patient. Assessment can help to see that let's say where you need to act quickly so I think we can actually very easily use risk assessment where to act where we dont need to do much work just to follow up.			It should be the part of the procurement process in general, whenever you procure a product, in should be looked at, in advance I think, the procurement processes in the heacltcare system it is not taking into account this, and I think this should be included in the procurement and also in case by case situation when there is no an alternative avialble.		There could be so many differecnt factors, so I think first it coud be very time consuimg in this sence the risk assessment, so the importance is to keep it simple procedures and focused and take the patient impact perspective as the most important, so it should be done from the patient point of view, this needs be taken into account.	I sadi thee could be issues, that you it had been taking into acocunt intechageability I think if they are truly substit produtcs as considered in Euoprean lgisltaion ,there could be, there is some change, I cannoot se.				Seeing effects and how to prepare for the worst case scenarios that is something that I would like to have shared. normaly you should go to your doctot, threre could be an inormation, let's say as an example, a product for a specific patient and that is is change to another but amost the same but it had another expiens that a patient might should not have it this medicines, so it really needs to …
11		what we have to do is in the fact is in the frame of quality assurance to inform ourselves, this was the case mainly for the quality assurance as we are producing hospital. That's why we have also to develop a quality manual and then we have to define these approaches how to estimate these risks, mainly with this FMEA. I would go for the webpage of the ISH conference on harmonization and pick web…	we have often the case that we are just informed about the shortage when we or in availability when we place an order, and we get the feedback that it is unavailable, that is I regret often, still often the case the other option about the unavailability that we get the list from providers with actual overview on their assortment, but then we have to combine that with the informational list from o…	For the public it is probably not so important to be informed about the methodologies. They have to be informed about cases, examples and what was the problem and what was the outcome. And, then they can somehow associate some problems, with the general problems with general problems we have in healthcare. So, they need examples, I guess otherwise they cannot really get the transparent informatio…	in my work place we have two pharmacists actually, and of course we can also discuss the problems with the most experienced technicians, but somehow, it’s a limited site of the problem. the medicine substitution process is a bit empirical I would say. So, I start normally from my experience and my estimation what could be the best way, and there are no general rules for that. So, the substitution…	I think that the risks existing at a certain moment that's just a snapshot. If you want to reduce risks so you have to disclose them somehow. You have to present to the stakeholders the risks that exist, and that we estimate that we need an action about that, and that’s how it can be reduced. I think it is important that we really concentrate on high risks.	I think you cannot provide all in one time about this method. So, first of all you have to understand what is behind so what the assessment of these risks by steps, and then to multiply these scores you have and in the end you have likelihood. It is not anything else than the likelihood of an event, the probability. And, so, you have to understand somehow the philosophy behind. Then, as soon as t…			You might have more need for information for a certain step and it is more clear, so I would say you are going from the overview to the details. And we have also risk assessors, so this is mainly for the wards where they also map all the procedures that are current, not only in the pharmacy, but also in the treatments, so this is actually done, really the whole hospital is mapped somehow about th…			Risk that is a bit astonishing and also surprising I never considered so far happened recently with valsartan problem. So, you see there you have a new procedure of manufacturing, and with this change of the procedure they produce another impurity an cancerogenic impurity, and ah such a risk is hardly foreseeable for us. So, minor risks that happen more frequent, I would say this is more link to …	in the assessment you have these different steps and then you have to multiply, the probabilities to assess finally the likelihood and it’s the same in the work environment if you can combine the different steps and the information on the risks on each level than you have an overview,	Yes, sure in the same idea. So, look at options you have but then you look at the risk, linked to each one of these options.		We have therapeutic committee and this committee selects the assortment and we use this information to by channel on the internet and the email system. And we do the same with any issue that is important, we communicate quickly. There’s also in the management they have a communication division, so they would support us.	A kind of alert system its email today it’s not a fax anymore as it was in that time but then, If I compare that with this clearing center we had with raw material, I would say it’s not sufficient. So, we do not have really this exchange. We have to fetch our information on different website, from the EMA; SwissMedic; that complicates and its time consuming, and what I doubt also that it is feasi…
12	No, I don’t have a preference. I would need some information from anyone. The source has to be independent and reliable, but if it is the Ministry or the…, because often the information is not clear, it’s not possible to say what the risk is.	We have local meetings in the hospital, we have the meetings on a region area, like a governmental, meetings from the region of Tirol, and we have the meetings from, on the state level. I am in certain committees, so I have access to information from other colleagues, from other stakeholders, like insurance companies, the Government, as I am representative of Tirolian region. The other sources, a…	the information about BREXIT, or information about drug shortages, its.....you get the information, but they are not really exact enough, so that you, it lacks and you can’t....For the risk assessment, you need to have a reliable information, otherwise it’s guessing. So, in many fields we are guessing, because either there is no clear information, or the responsible authorities are not willing to…	I think they don’t know what risk assessment is. But you have to have other information, in other words, in another wording If you deal with patients....we have a lot information which we give to patients in the hospital, but for instance we have one person who rereads the documents, and tries to put it in an easy language, because not everybody can read the sentences that go over ten.......It de…	We have clinical risk management system in the hospital, I myself am a clinical risk manager, and we have other two, three colleagues in our clinical pharmacy department who are clinical risk managers, and in the hospital there are many people, clinical risk managers, and we have like CIR system, critical incidents reporting systems, so we have rolled it out over the hall hospital, and it’s a par…	The risk is if you have to do prioritization and you didn’t do risk assessment or whatever method, you will have a problem that some patients will not get what they really need. So, you have to..... The most important reason is the patient safety, patient safety comes before economic reason. You have to know when the shortages is really crucial to the life of the patient.	I don’t think that everybody does not know what the risk assessment is. Not everybody knows. In hospital pharmacy coming from GMP site everybody knows what FMEA is, what the risk assessment is, for other processes productions processes, Talk about those things because I think that decision-makers don’t know, about the complexity or, so it important that we as hospital pharmacist show up, and take…	For instance if you have marked your drugs that you have to have stocked in your pharmacy in a certain amount, you don’t oversee it. it’s everything to have the process under control. To have more control. Not just like....control the supply process. Otherwise you would just think you ordered and supply them, and one day, now we are out of stock. Depends on your hospital.	I think first it would be necessary that there is a commitment from the Ministry of Health, that there….this is something we need. Because if we are the only ones who think that this is important, this is not going to lead anywhere. We can only discuss this about it among ourselves.		For instance, when you have electronic prescribing, implemented in your hospital, you have much more opportunities to control. If you don’t it’s more difficult you know. You have to talk to everybody, to have to have more meetings, than you have to say, please do this and you hope that they do that, but you are not sure, it’s you have no technical instruments to help you in the process. that you …				But you have to have the right method, you cannot do it always in a very extended way. Maybe in some indications, for some drugs you do it in extended way and for some you do it check list it’s easier. I think this is the key, the prioritization.	I think you have to share the information, that's not discussion about that. Not everybody needs every information it’s hard to, what you have to have it’s in every clinic, in every ward, someone who cares about this someone, like a multiplier. Someone who gets this mail, and communicate it with people working there, just sending emails it’s not enough.	we have like a mailing system and we have different mail forms for safety issue and issues like drug shortages or changes in the formulary, and usually we as we have a process in the hospital pharmacy where we track every drug shortages in our software and if we have if the if we have weekly meeting in the pharmacy me, my economist, a lead senior pharmacist, who does a procurement, a technician w…	not every stakeholder knows every method about risk assessment. I think CIR is well known, I think if we talk to stakeholder, you have to have different language like with the patients, you have to be successful, you have to address the topics which mean something to them. Giving the information to other stakeholder, like the manager of the hospital, the region government, the Ministry, it’s even…
13	It’s again depend on which particular topic we are looking. So, as I said we are now more focused on this patient safety, safety development, these are most guidelines, joint commission guidelines, but we try, we try to implement in our hospital. Again, It would depend in which field we do this risk assessment, connected only with medicines or most probably, with this patient safety, or standards…	the information on the Internet, and some colleagues abroad mostly it will be connected to national guidelines, joint commission recommendations. I would expect form our national authority, to do something in this field	Honestly, speaking, maybe, I am not so much involved in these tools, so it would not be correct to say, what lacks and what’s not..., so….	even EAHP could provide something for the general public, The information could be the same, but in different words. Because, one of the biggest problems is that we assume, that general public understands, what we understand. Of course, it should be somehow separated, differentiated, different levels and definitely the language needs to be understand, not so professional language.	I would say that it’s not enough experience, we are just on the very beginning in this field. To speak about real risk assessment, it wouldn't be correct. In situation of shortages you have to substitute, if you need particular active substance, but again it depend on drug properties, to substitute or not substitute, or you need extra knowledge, extra time, not any easy topic any more, this subst…	if we talk for instance about pediatric population, neonates, all these excipients play a very important role, we cannot just simply substitute, we should do risk assessment. I like study done by, I think Dutch hospital pharmacist, some year ago, they analyzed substitutional generic medicine, they took into account all these for instance excipients, then physicians, and nurses perceptions and und…	we are now trying to focus on patient safety, and work on risk assessment in the context of patient safety. But definitely not still on.....medicines, like things like drug shortages at the country level, its mostly on hospital level, because we developed this patients safety tools different we try all sorts of risk assessment tools and possibilities.		Sorry, hard topic. You know, it’s even hard to recommend anything, because it depends on so many things, so, I don’t think I have a good answer.		I would say, the change people thinking. It’s hard to think to change, and convince that you have to do something in a new way, new style, if you can done something for years and decades, and you are happy with that and you think why to change something...... I would say it’s the most important thing, and if you can change this, and you probably may change other things.		Different types/kinds of errors for instance, ahhhh, around dosages, dosage intervals, undertreated over-treated patients as a result......Dosages, to small, overdosed, or too often, all these intervals, that are not correct..., those are main things.		It should be at least, I think so, I agree.	Yes, I agree that we should share, but it's still not done in a good way, or nothing. It’s not really exchange. Maybe, it’s still somehow old culture, not to tell, not to say, it’s like with a patient accidents, or patient safety accidents, better to keep information or not, share, or not to try to understand why things are going this or that way, and I think it’s the same also with this risk ass…	Actually, quite easy. We talk about active substance. So, as I said we have to buy the cheapest one, and you just buy what is available, and you simply substitute, and that's all. Substance substitutions, if it’s a medicine substitution, ok, then, we have to discuss with physicians, is it possible or not, but we ae going to do what we can get, after discussion with the physicians during a meeting.	Yes, I agree that we should share, but it's still not done in a good way, or nothing.
14	we have several health minister recommendation that suggest to apply some intervention and prevention of risk management, I would like to have more instruments, more help from other stakeholders,	I would search on the official websites, the Ministry website. Institute for safe medication practice, prepared a list for our risk medication, this is made through the incident report, a survey I think made through the several hospital pharmacists.	It lacks because, we know about instruments, but, for example, in Italy, we don’t have an incident report system, so that I can learn, for example, in this moment there are lot of errors for the administration of one drug, so I can learn from this errors of my colleagues, and they can prevent, these errors, as happened in the US and it other country, so we don’t have this system. Also for the sen…	Yes, that sometimes it happen, because the people are men and not robot, but this its only something to improve, the safety, not something to be blame.	Ok, in my Institute root cause analysis according to the Italian law, for sentinel event, we make FMEA, because we are... we have the JCI accreditation, so we need to do, its mandatory, and then we are…..we started, recently in making two kind of risk assessment for compounding, one was for Italian association, for drugs preparation, that is risk assessment for compounding, and I did the same thi…	I think that we need to do, for specific drugs that could be, life-saving, or specific drugs for which is difficult to find a substitute, a, because, according to my experience, for the new drugs, it’s very hard to have a shortage, but for the cheaper drugs, for drugs that are, for which there are lot of generics, sometime its very common to have a shortage, because, for the low-profit pharmaceut…	I know that you need more analysis, one is not enough. Because you need also to see the problem with different point of view with a multidisciplinary team, so, and, for example, I don’t like root cause analysis, for me it’s better FMEA is better, because you can do in advance, and you can understand your risk, and make a prioritization, and make your intervention where there is various risk and t…	Can..hmm, so the risk assessment can create a faster pathway to make a substitution, because you can investigate in advance with a physician and at the moment when you have a shortage you are already prepared. So, this is very important, because there is a concern for the safety of the patient, also for extra cost, because when we buy outside in other country, the drugs are very expensive, so the…			Also, when you make the FMEA it’s difficult to understand the level of occurrences, you can base this evaluation on the literature, or if you have incident report in your hospital, you can use this data, but you know that many times, there is underreporting so, I don’t think that my system for incident reporting is useful for this evaluation, many times I use the literature, but in the literature…		the risk is because many times I receive drugs without the Italian label, sometimes from Japan, that it is impossible to understand, ok, not also for me, but also in the unit, when there it is impossible to understand the concentration of these drugs, and also, purchasing these drugs from other countries with different legislation, because, many times, can come not from Europe, but from India, Ja…		Yes, because, I mentioned that it is important to do that in specific drugs.	we need to make a root cause analysis to investigate, about this severe harm or death, and then, many hospitals in Italy, have a certification for quality assurance, for example, who is with JCI, normally need to make, failure mode effect analysis or vulnerability hazard analysis too, so, but what is mandatory for all the hospitals in Italy independently of the accreditation.... the certification…	Every time, that I have a shortage, I send an information, informative letters to the Chief of Staff, that sends this information to all the nurses and all the physician. There are a lot of questions that I need to address by email, we have a very good communication with an email, and another, every time when I have a new drugs, I need to change the formulary in the electronic cabinet, in the ele…	Not enough….I told my society is working with AIFA, our national regulatory agency, to make some project, we are working in a,...to a SIFO database, in which the people can alert, other colleagues about the shortages before to have the AIFA announcement, but at the moment, not all the stakeholder are very well informed, because, I think for example if one pharmaceutical company, stop to produce o…
15	I don’t find information about the shortages on the website, when I don’t have time to for instance to go through the pages for the some medicine, so maybe they can give us some leaflets, or some information on the Internet, like newsletter, from manufacturer, not from the agency or maybe from the agency too, to share medicine shortages updates, like US FDA has...webpage, or application, somethin…	Regarding my information is on national level, but mainly through the websites from our national agency, medicine agency, mostly. I always search for this kind of information through internet, through google, but this is regarding general some general information, I don’t know in depth, just general. I would like to be informed from my ministry of health, because we are under their umbrella, so t…	I have found out from my colleagues that is working in medicinal biochemistry laboratory, she had a, how do I say, assessment regarding the quality, and she also didn't know about the risk assessment,	they have to be done in the way they can understand, I think that people, are not for instance, they don't understand the importance of risk assessment	Unfortunately, my risk assessment is based on every day, for instance the most recent things are or in shortages, so I am doing my risk assessment regarding on everyday use, antibiotics, for example, piperacilin-tazobactam, which is...but this is not on paper this is just, it’s just every day practice. Yes, for instance. there was a lack of piperacilin-tazobactam, a really important antibiotic, w…	To help to handle medication errors.	It's very useful, but we are still not aware of its usefulness. We need more information, we are not informed about risk assessment procedures at all, until we start work in hospital environment, because I am talking, from my perspective Maybe it would be good to have some kind of mentioning during the graduate programme, or maybe during a training, some lectures, or some...I think we are not inf…	I think it would put down in writing, I would see the actual impact, not just experiences, how do I say, I would be aware of the real impact of the problem of... the....Yes, I would see the impact before the impact actually happens.		Definitely, multidisciplinary approach, that include all the stakeholders that are involved in shortages, but this is the most difficult one approach, because, the most desirable, and that has the best consequences for all of us.	Hmmmm, not be aware of it and not implementing it in the right way. I don’t know.		Ok, we, the medicine personnel, the nurses, they do not know, the alternative or generic substitute, and they're not so, that maybe that could be medication error, and I also can do, for instance, sometimes, when I am in hurry, I can do medication error, I can dispense a wrong drug for instance, and nurse can give it to the patient, and he could be for instance be treated with a wrong drug, somet…		Yes, I think yes, you can prioritize, especially this is important if you come to job and you start to work, in some pharmacy hospital, and you by that time you don’t know which you have to prioritize, because later, your prioritize based on the experience.	No, not so working well. The best is our medicines agency, who puts information about medicine shortages on the website, so you have at the right time information available on the Internet, but they put it when the wholesaler announces their shortages, or manufactures, so they do it really promptly, so regarding our agency is really good, one of the best one. But the problem is manufacture or who…	The most of the time, is through the telephone, so communication by mouth, when there is a shortage, when there is alternative, and when there is no alternative, and trough the wards we are talking through telephone, and sometimes, through written information, it depends.	This is really, really important, especially from our perspective, because they, unfortunately, do not know how this, affects the consequences…..how to this affect the patients, until it of course too late. because usually they become aware of the problem when somebody dies, unfortunately, but it’s a problem sometimes, because if you share the information, they won’t be good with you next time. t…
16	We try to search for scientific information, because we are linked to the Catholic unversity, we have all the access to all the publications and work they have. So, whether we're looking for risk assessment or risk stratification we try to look for publication in pubmed, web of sciences, but also, whether there are other guidelines to treat patients or to switch patients to a ceratin therapy.	We don't have a national, nor a local guideline, what we do is BMD committee (formulary, pharmaceutics and therapy) Committee, is... when a shortage is announced, we are talking with our, BMD committee with a specific committee of that pharmacological group, to see whether there is a problem, what are possible actions, what are possible risks to patients, and normally we find an alternative somet…	There is none.	there is a role in my opinion for the National Health Authorities, and I think they do since a few years a quite good job, hmmm, we used to have problems. I think communication is the key to survive the stock ruptures, and they also communicates to the public, but they do it in a very specific language, very simple, very specific to the topic and not on every stock rupture. So, when there is a pr…	the real taken actions and the risk prioritization, is done on BMD committee level, so it's in the hospital, but only when the big dossier are announced, we do it on the national level, with the same task force, but it's really seldom. Ok, in our hospital we work a lot, on risk assessment, because we are quite big, we have 2000 beds, about 1000 new prescriptions a day, 14.000.000 doses of medicat…	The most important reason to do a risk assessment is to guarantee the best possible therapy to every patient, if you don't do anything, then more patient will have a problem with the therapy or if you just switching from A to B and you are not calculating the fact that they can have forecast problem as well, or, that they don’t know about specific indication specific population groups then you ar…		we have a procedure in place, so we can, react very quickly so we can decide very quickly which other therapy we should do, and then the chances are higher that you can buy the medication, at that time, because the second product will also go in shortage, as the forecast is not foreseen to cover the national need, and last but not least due to a fact that we are doing bedside scanning on the top …			think in the most of the Belgium, they have at least one FTE spending time, on stock ruptures, so it’s already in the workload, so if you can bring this into the BMD committee, so I think the main problem for my colleague is that they are not having this, risk assessment already, is that they are not having a strong BMD committee in place, they are just waiting and I think they have the power by …		So, if we switched, our main concern is always to prevent then medication errors. For instance we had this substitution once with epidolod, brand name for piritramid, and piritramid was with the same brand name available, in half the concertation we have on the international market, and we had derogation to import, so we had to inform our nurses and physicians, but certainly the nurses that they …		When there is a stock rupture or stock shortages, it means that that there is not enough product, and if you want to provide the best therapy for the public you need to do a risk assessment, who should be treated who should not be treated, who can be substituted, so it's mandatory for everything in hospital pharmacy.	Government was not informed about stock ruptures, they always neglected whatever we asked for, and at the time of the narcotics rupture, we made such a fuss about it, that they implemented a task force with patient organizations, reimbursement association, healthcare, minister, hospital pharmacists, physicians, since then, we have a better communication. we inform the nurses and the doctors, that…	We do it first of all, we have decision within the BMD committee, we communicate it to the hospital and depending on, the range of the impact the stock rupture has, we inform the specific physician population. For instance, when we have a problem, with rescue medication, for perioperative use, than we just inform our anesthesiologist, but if it's a problem is going hospital wide then we inform ev…	For instance for our hospital, we have a knowledge network, we have a network, for IT, for physicians, but we also have a knowledge network, and there we have 35 hospitals working together, and we are sharing the information when we want to discuss, things, we are setting up a working groups with colleagues, physicians, hygienist, hospital pharmacists from the network so it's not only our own hos…
17	From the information point view, there isn't really that I'm aware of set crietetria or guidelines that says in the event, of a shortage, this is what you need to do to risk assess in your hospital for your patient. I'm not aware of anything. I guess, our professional body, would be somewhere I would trust, hmmm, and also I think if they produce something, hopefully, would gone through G-process …	if I wanted to research about the risk assessment then I would researched on the scientific literature, then find tools to educate mysefl about that.	I guess one aspect would be a gap in responsibility, whose job is it to do so, and or so then what to do with it are you empowered to make an assessment and then take action.	I think context would be a really big thing, I think that context of that, how that decision is made would be useful for the public. a suitable way that everyone can understand, but treating the context is important.	I can give an example, lorazepam, so, IV lorazepam, we had a shortage of the icenced product, so we had to import the unlicensed product, and that was, when you reconstitued it, you needed to it different, reconstitution process, which gave you a different final concentration, so, if, a prescriber or a nurse wanted to administer 1mg, depending on the product that was in the fridge at that time, t…	Based on the individual shortage, which you dont know the impact of, until you risk assessed, you can then not make a decision whether to escalate to a higher decision maker, so, an initial risk assessment could be done saying this will mean that we can't have this drug, this will mean, that we will increase our cost by 10% and that we won't be able to treat the patient, and based on that initial…	So, I would say, through my current role I am aware of risk assessment in many different ways, so risk assessment for drugs and administration on the wards, and for things that would require the hospital to do something different, so we call it risk register there are some principles, that you can use, hmmm, but personally I don't have kind of a favorite tool, I kind of address each scenario indi…	whatever your decision, it will have an end, it will have a final period, and also, you're aware of tangile clinical impact. we have a department, which is very much involved, we have obviously we have lot of, they call it lines, individual drugs ,that we have contract for, there are people who are looking on that consistently, and all the time. They don't usually let these shortages reach the pa…	when it comes to shortages we have obviously our procurement department or some team some pharmacists and non-pharmacy or pharmacy technician staff, reviewing the current stock of our hospital but also if they are aware of any shortages or aware of any manufacturing problems etc. if you're chosing between the drug A and drug B, and you know, the drug B, is inferiour, but you can get it, then you …	They primarily complete the risk assessment, but then would they if they usually have a plan B and try to get alternative stocks the problem never comes to the hospital, the problem never comes to the patients. If they do not, then they say we cannot get an alternative, now you need to risk assess what we do. So, hmm, for example, if we cannot get, we had a very recent example, hmmm, if you canno…	time and knowledge. it requires knowldge of the process and quite a bit of thought and acquiring more information, and it could be a slow process, one of this cahllenges is doing a risk assessment quickly, that can be relied on, and also, not many people, would know of the tool and the process of it, but they may think, they do, so ,there might be a knowledge gap there, so it would be an educatio…	it would potentially support decision and counter, perceptions or fears such as branded products are better than generics, or hmmm, it's worth paying for this more expensive product, hmmm, you know, so, doing a risk assessment will evaluate if that perception, or belief is true or not, so I belief, that it would facilitate it.			I think the first part is, risk, it will help prioritise, they priorities so that most sick, patients get the only drug there is available, but I think it won’t improve outcomes, because it'll maintain outcomes for those prioritized patients. And those those they are not prioritise may have detrimental and poorer outcome, because they don't get the medicine. I am trying to be clear.	There are some references and some other medicines information centers, complete risk assessment on products, on treatment pathways, or in the event of the shortage, they publish them publically on their website, I thing in a controlled way, that has quality assurance, and that publishing and sharing is very, very good, and should be encouraged. we do have, a certain, list of medicines that you w…	However, if we could not get the product and we need to advise them on different antibiotics, then we need clinicians input at that point, cause we might have to ration, a current stock, and they need to be involved in the discussion that. Within the pharmacy department, we would have briefing when the decision is made, but I am involved in some of the decisions, so, I obviously, get some more in…	What I would say is, then there is an issue of commercial confednetiallity and also, hmmmm, confientiality in the healthcare setting, so we assess a priduct as too risky, and we've made decision, we dont want inentially to be public and open for us to be suid, or something like that, so, altough we can justify to our patient, we don't necessarily need for it to be incerdinbally public knowledge. …
18	It depends on the risk: Clinical risk - medications have separate pathway; Other clinical risk - not relevant to me e.g. surgical incidents; Health and safty for staff - Health and safety authority, occupational health, general HSE guidance; Manual handling - separate trating; Fire risks - fire officer; Etc etc For clinical risk I would recommend the SmPC, Renal drug handbook, palliative care han…	The HSE ( employer) has a number of documents to guide employees and managers on risk management On the HSE website - https://www.hse.ie/eng/about/qavd/riskmanagement/risk-management-documentation/; At Health and safety training; At clinical risk training include clinical risk manager, medication safety pharmacist etc - no one individual due to the variation in the risks	The documentation and theoretical knowledge is often sufficient but the barriers to incidents occurring is insufficient - known risks continue to give rise to incidents. Better training on induction.	The HSE website is open to the public - I think	Increasingly getting attention with risk assessments as an incident reporting. Still underfunded - manual lifting issues get more funding The risk assessment is considered as part of the overall change management documentation (who needs to know, who needs to be consulted)	Patient safety - continuation of therapy		Reduced staff time for more positive work	As the risk is multifactorial we now have a change management process for changing supplier. This ranges from ensuring the product will be re-ordered to advising nursing staff of the change. While not perfect it has removed a significant number of issues. It is insufficient where therapeutic substitution is required as that is a clinical discussion		Time - with an increase in shortages the system we use will be time limited so staff may take shortcuts	Replacement product not on the drug file; Replacement product not available in community; Nurses not recognizing the replacement product; Different salt requiring an additional label and Rx amendment; Failure to re-order when initial stock dispensed; Failure of dispensary staff to recognise product; Different storage conditions; Different infusion rate for IV products			Yes but link to outcomes not measurable in our system - confounders	Pharmacy manages all notifications Recently improved in ROI. https://www.hpra.ie/homepage/medicines
Summary	The quality management department professionals attached to a healthcare settings can provide a reliable and objective information on risk assessment as not being attached to the hospital managing board of directors. Respondents also emphasises that depending on the type of the risks the information source will be different, saying that when it comes to a clinical risk, medication safety responsi…	Internet is seen as the major source of information for risk assessment. Scientific literature and National Society of health professionals guidelines on applying risk assessment is also perceived as a reliable source of information. Information sources on risk assessment in healthcare are also provided through ministries of health, medicinal agencies and regulatory bodies at European level (EMA).	It is challenging to perform risk assessment analysis based on the vague data, as for its uncertainty. Respondents underlined the need of having a reliable information, otherwise the whole process of the assessment becomes only a “guessing”. What is perceived here is that either no data is available, or the responsible authorities are not willing to provide them. It seems that the guiding documen…	Respondents agree that the language used for the public should be comprehensive and shoud address their concerns. One of the biggest concerns is when a medicine will be available again and where they can find information on the substitute or if they need to go to their physician and ask for advice.	Respondents experienced lack of systematic approach in performing risk assessment. According to some, there is no electronic data, but a lot of paper documentation. Moreover, sometimes risk assessment is carried out only when the shortage starts, instead of performing it earlier and be prepared for it. Still, there are not so many people with the knowledge and experience in doing risk assessment.…	Reasons to implement risk assessment seen by the respondents are avoiding negative health outcomes, being prepared to the worst case scenarios of shortages and efficiently use the time of healthcare professionals while mitigating shortages. One of the primary reasons seen as well to conduct risk assessment is prioritising risks and focusing on critical medicine shortages or shortages of the highe…	Risk assessment is seen by respondents as a knowledge-based, transparent, systematic activity, which should be carried out independently and not for all shortages. Otherwise speaking, it should not be performed for less significant shortages (shortages with less significan clinical impact-sufficient number of alternatives). Moreover, respondents support the integration of risk assessment procedur…	Improvement of patient and medication safety is seen as a clear impact of risk assessment application. Furthermore, risk assessment is seen as a tool, which provides reacting more quickly to an emerging shortage. However, data on the effectivenes of applied risk assessment procedures is lacking, so it is difficult to evaluate the real impact that risk assessment has as a mitigation tool. Impact i…	Multistakeholder focus groups are seen as a tool to provide coordianted risk assessment approach, when it comes to the assessment taken at national agency's level. On the other hand, healthcare professionals consider performing risk assessment no effective if not supported by the Ministry of Health or national bodies, as for sharing assessment conclusion and defining mitigating pathways. Sometime…	Risk assessment is seen sometimes as a more political assessment than assessment of a scientific rigour depending on the purpose. As an ongoing process risk assessment usually comes more apparent in healthcare settings when there are no altenatives and when healthcare professionals and patients need to be informed that there will be no substitute and that the health outcomes need to be measured. …	What is preceived as a challenge in applying risk assessment by the majority of respondents is time needed to be detacted to actual assessment together with lacking human and financial resources. Lack of data available for risk assessment analysis is also seen as a hurdle in applying it. It seems that there are not enough experts in this field and also it is very difficult to change the mind set …	Risk assessement brings issues such as questionable quality of medicinal products inported from non-EU countries with no EMA assessment previously conducted. New drug-drug interaction may emerged after intorduing an a subsitute. What is also underscored by the respondents is the fact that the patient might not be properly informed and could be less compliant to an alterantive treatment. Risk dete…	Most respondents recognise risks related to overdosing, or subdosing of patients after substition takes place due to a shortage as for differences in pharmaco-technological form or medicine strength applied to a patient. Moreover, some healthcare professionals are facing problems such as noncomprehensive SmPC of imported medicine in a foreign language, which could lead to inadequte administration…	What is seen as a benefit of ranking risks, is to establish the list of medicines based on their criticality. Crititicality is formulated according to available alternatives, indications, and the patient population in a respective healthcare settings. This can be taken into account in the procurement processes and creating aditional safety stocks with the medicines with the "highest" risks.	Respondents agree that risk assessment helps with prioritisation of both patients needs as well as medicines that need to be quickly substituted. It is emphasised that riks assessment should be conducted particularly in critical drugs, for which it is essential to have a ready to use substitute and be aware if any problems with a substitute exists before a shortage actually occurs. Furthermore, r…	Communication based on performed risk assessment is not perceived as an efficient among the respondents. However, it is seen as an important tool in managing shortages successfuly due to given timely information. Some consider that the regular exchange of information among stakeholders should be integrated into quality assurance systems and enforced by policy measures. Futhermore, it is noted tha…	Several respondents conduct a structured decision making process when it comes to medicine substitution within Drug and Therapeutic committees (DTC), depending on the complexitiy of a substition. In case of generic substition, pharmacists provide data on an alternative quickly into electronic prescribing systems, while if therapeutic alternative needs to be decided, phyicians are involved in the …	External communication is conducted via various routes including email, calls, websites and other officil means of exchange of information. The majority of respondents do not see external commuincation among stakeholders as effective. Sometimes the information coming from the national websites dedicates to shortages is obsolete, or healthcare professionals learn about the shortage from the wholes…
